# Supplementary material for: Molecular characterization revealed the role of thaumatin-like proteins of Rhizoctonia solani AG4-JY in inducing maize disease resistance
Source: Front Microbiol. 2024 May 15;15:1377726. doi: 10.3389/fmicb.2024.1377726 (PMC11135045; doi:10.3389/fmicb.2024.1377726)
Supplement: Supplementary Table 1 — The primers used in this study. [file Table_1.XLSX]

## Sheet: Sheet1
Table S1 The primers used in this study
Gene	F	R
pET28a-sumoRsTLP3	CAGAGAACAGATTGGTGGATCCATGAAGACTGCTGTTATCCTTGC	TCAGTGGTGGTGGTGGTGGTGCTCGAGTGCGGCCGCAGGACAGAAAGTCACAGTATAATCGAC
pET28a-sumoRsTLP9	CAGAGAACAGATTGGTGGATCCATGACGTTCACCGTTTACAACG	TCAGTGGTGGTGGTGGTGGTGCTCGAGTGCGGCCGCCGGGCAGAAAGTAAGAGTGTAG
pET28a-sumoRsTLP10	CAGAGAACAGATTGGTGGATCCATGACGTTCACCGTTTACAACG	TCAGTGGTGGTGGTGGTGGTGCTCGAGTGCGGCCGCCGGGCAGAAAGTGAGAGTG
UBQ9	TACAGTTCTACAAGGTGGACGAC	GCAGTAGTGGCGGTCGAAGT
ZmPR1	GCTGCCGAAACCGCTTGA	CGACGCGAACGTGATGGAC
ZmBX6	ATCCCGTCCATCTTCCA	CTCTGCCCGTTGTTGC
ZmACO1	TGCTGTAGCCCTTCAGGTTT	TTAGAGGGGGATATAAACCAAACA
