# Supplementary material for: Molecular characterization revealed the role of thaumatin-like proteins of Rhizoctonia solani AG4-JY in inducing maize disease resistance
Source: Front Microbiol. 2024 May 15;15:1377726. doi: 10.3389/fmicb.2024.1377726 (PMC11135045; doi:10.3389/fmicb.2024.1377726)
Supplement: Supplementary Table 3 — The member of thaumatin-like proteins in different anastomosis groups. [file Table_3.XLSX]

## Sheet: Sheet1
AG1-1A	QRW25991.1
	QRW25583.1
	QRW16663.1
	QRW16659.1
	QRW16664.1
	QRW16662.1
	QRW23303.1
	QRW16658.1
	QRW20672.1
	QRW18315.1
	QRW25978.1
	QRW16653.1
	QRW16425.1
AG1-1B	CAE6442172.1
	CAE6428935.1
	CAE6428460.1
	CAE6428924.1
	CAE6448225.1
	CAE6368434.1
	CAE6459397.1
AG1-1C	CAE6447079.1
	CAE6405458.1
	CAE6461145.1
	CAE6345458.1
	CAE6438455.1
	CAE6345440.1
	CAE6464321.1
	CAE6357374.1
	CAE6345416.1
	CAE6363135.1
	CAE6345494.1
	CAE6455839.1
AG2-IIIB	CAE6440213.1
	CAE6534597.1
	CAE6536472.1
	CAE6467822.1
	CAE6506235.1
	CAE6534603.1
AG3-1AP	CAE6475383.1
	CAE6398398.1
	CAE6470386.1
	CAE6452725.1
AG4-HG-I	CAE6527821.1
	CAE6527804.1
	CAE6527826.1
	CAE6409710.1
	CAE6527811.1
	CAE6453913.1
	CAE6527816.1
	CAE6424397.1
AG5	CAE7071359.1
	CAE7180930.1
	CAE7189492.1
	CAE7189487.1
	CAE7183249.1
	CAE7187849.1
	CAE7233095.1
	CAE7115292.1
AG6	CAE6482633.1
	CAE6451752.1
	CAE6538382.1
	CAE6433139.1
	CAE6506604.1
	CAE6469981.1
AG8	CAE6454451.1
	CAE6427741.1
	CAE6427765.1
	CAE6505793.1
	CAE6419831.1
